# Supplementary material for: Etiology, Risk Factors, and Diagnosis of Back Pain in Children and Adolescents: Evidence- and Consensus-Based Interdisciplinary Recommendations
Source: Children (Basel). 2022 Feb 2;9(2):192. doi: 10.3390/children9020192 (PMC8870422; doi:10.3390/children9020192)
Supplement: Supplementary file 1 [file children-09-00192-s001.zip]

Archive with 1 entries (1 files):
- children-1542622-supplementary.pdf
